# Supplementary material for: Tumoral and Peritumoral Radiomics for Preoperative Prediction of Visceral Pleural Invasion in Lung Adenocarcinoma
Source: Cancers (Basel). 2025 Dec 16;17(24):4001. doi: 10.3390/cancers17244001 (PMC12731215; doi:10.3390/cancers17244001)
Supplement: Supplementary file 1 [file cancers-17-04001-s001.zip]

Archive with 1 entries (1 files):
- cancers-3985654-supplementary.pdf
